# Supplementary material for: Magnetically Controlled Transport of Nanoparticles in Solid Tumor Tissues and Porous Media Using a Tumor-on-a-Chip Format
Source: Nanomaterials (Basel). 2024 Dec 17;14(24):2030. doi: 10.3390/nano14242030 (PMC11680056; doi:10.3390/nano14242030)
Supplement: Supplementary file 1 [file nanomaterials-14-02030-s001.zip]

Archive with 1 entries (1 files):
- nanomaterials-3312674-supplementary.pdf
